# Supplementary material for: Targeted Long‐Read Sequencing as a Single Assay Improves the Diagnosis of Spastic‐Ataxia Disorders
Source: Ann Clin Transl Neurol. 2025 Feb 25;12(4):832–41. doi: 10.1002/acn3.70008 (PMC12040508; doi:10.1002/acn3.70008)
Supplement: Supplementary file 4 — Table S1. Custom panel of genes evaluated in patients with spastic‐ataxia spectrum disorders. [file ACN3-12-832-s005.xlsx]

## Sheet: Sheet1
Gene/Locus	Chromosome	Left flank position	Right flank position	Size (bp)
Hereditary spastic paraplegia (HSP/SPG) & other spastic paraplegia/tetraplegia disorders
ABHD16A	chr6	31489989	31606391	116402
ADD3	chr10	110830222	111069428	239206
ALDH18A1	chr10	96435079	96585811	150732
ALK	chr2	29186229	30015553	829324
AMPD2	chr1	109598824	109714777	115953
AP4B1	chr1	113855856	113966863	111007
AP4E1	chr15	48665942	48863558	197616
AP4M1	chr7	101291394	101400193	108799
AP4S1	chr14	25172939	25378822	205883
AP5Z1	chr7	4842829	4961604	118775
ARL6IP1	chr16	18678104	18788008	109904
ARSI	chr5	150782882	150925847	142965
ATL1	chr14	44688686	44890162	201476
ATP13A2	chr1	16746381	16872349	125968
ATP2B4/PMCA4	chr1	202840003	203057280	217277
B4GALNT1	chr12	57541628	57651458	109830
BICD2	chr9	104827924	104981391	153467
BSCL2	chr11	62629694	62749262	119568
C12orf65/MTRFR	chr12	123179989	123304487	124498
C19orf12	chr19	32174628	32291529	116901
CAPN1	chr11	65123871	65255299	131428
CCT5	chr5	10139230	10255701	116471
CHMP3	chr2	86455444	86615493	160049
CPT1C	chr19	52640966	52763875	122909
CYP2U1	chr4	111183835	111305785	121950
CYP7B1	chr8	64963185	65274254	311069
DDHD1	chr14	47194721	47411307	216586
DDHD2	chr8	38452167	38602513	150346
DNM2	chr19	10794675	11010499	215824
DSTYK	chr1	204356864	204526013	169149
ENTPD1	chr10	96540887	96806364	265477
ERLIN1	chr10	100984336	101120275	135939
ERLIN2	chr8	37963000	38084818	121818
FA2H	chr16	80709695	80871561	161866
FARS2	chr6	5080251	5748580	668329
FICD	chr12	108434639	108545203	110564
FLRT1	chr11	64043029	64159033	116004
GBA2	chr9	35707546	35819909	112363
GJA1	chr6	122572649	122686781	114132
GJC2	chr1	227288927	227398822	109895
HACE1	chr6	105854367	106085941	231574
HPDL	chr1	45148451	45250235	101784
HSPD1	chr2	197920209	198050337	130128
IBA57	chr1	227304800	227421041	116241
IFRD1	chr7	113691171	113849319	158148
KANK1	chr9	419748	795417	375669
KIDINS220	chr2	8694827	8911364	216537
KIF1A	chr2	241160495	241373256	212761
KIF5A	chr12	57464265	57604872	140607
KLC2	chr11	66200971	66311501	110530
KLC4	chr6	42819856	42953841	133985
KPNA3	chr13	48868230	49061561	193331
L1CAM	chrX	152085195	152209857	124662
MAG	chr19	37786789	37908521	121732
MARS1	chr12	57393734	57535797	142063
NEFL	chr8	25176443	25282101	105658
NFU1	chr2	69358459	69499735	141276
NIPA1	chr15	20394906	20551623	156717
NT5C2	chr10	103923427	104216228	292801
PCYT2	chr17	82718118	82828592	110474
PI4KA	chr22	21066400	21318138	251738
PLP1	chrX	102170669	102289585	118916
PNPLA6	chr19	7484738	7612496	127758
REEP1	chr2	86166087	86390099	224012
REEP2	chr5	138915273	139023185	107912
RNF170	chr8	43067750	43216230	148480
RTN2	chr19	48262543	48374323	111780
SARS2	chr19	41669237	41784732	115495
SELENOI	chr2	26293925	26484509	190584
SLC16A2	chrX	72804953	73017554	212601
SLC1A4	chr2	64948098	65083490	135392
SLC33A1	chr3	158545660	158678118	132458
SPART/SPG20	chr13	35471139	35639682	168543
SPAST	chr2	32061981	32256198	194217
SPG11	chr15	42320662	42521666	201004
SPG21/ACP33	chr15	62722442	62849710	127268
SPG7/PGN	chr16	95521372	95688295	166923
SPTAN1	chr9	140709398	140890530	181132
SPTSSA	chr14	28581319	28711012	129693
TFG	chr3	103365050	103504713	139663
TMEM63C	chr14	71276334	71518802	242468
UBAP1	chr9	34147963	34321456	173493
UCHL1	chr4	41180201	41292242	112041
VPS37A	chr8	17464528	17617885	153357
WASHC5/ KIAA0196	chr8	126108081	126275658	167577
WDR48	chr3	39014175	39158835	144660
ZFR	chr5	32418061	32608413	190352
ZFYVE26	chr14	61884490	62073738	189248
Spinocerebellar ataxia (SCA) & other dominant ataxias
AFG3L2	chr18	12441960	12590204	148244
ATN1	chr12	6885644	7003487	117843
ATXN1	chr6	16121667	16684227	562560
ATXN10	chr22	46106525	46380004	273479
ATXN2	chr12	111374043	111626594	252551
ATXN3	chr14	86224000	86386161	162161
ATXN7	chr3	63856782	64097076	240294
ATXN8 / ATXN8OS/ KLHL1	chr13	68773808	69513253	739445
BEAN1	chr16	72171512	72337824	166312
CACNA1A	chr19	13281719	13809242	527523
CACNA1G	chr17	51377851	51544430	166579
CACNA2D2	chr3	50342521	50584145	241624
CAMTA1	chr1	6263294	7350752	1087458
CCDC88C	chr14	85446797	85693084	246287
DAB1	chr1	56823660	58474710	1651050
DNMT1	chr19	10209565	10407413	197848
EEF2	chr19	3904240	4013657	109417
ELOVL4	chr6	81073209	81205949	132740
ELOVL5	chr6	53057156	53239049	181893
FAT1	chr4	189884525	190123428	238903
FAT2	chr5	151993071	152157932	164861
FGF14	chr13	100876801	101668467	791666
GRM1	chr6	147170724	147677968	507244
ITPR1	chr3	4437351	4891643	454292
KCNC3	chr19	53349467	53471051	121584
KCND3	chr1	111735561	112054069	318508
KIF26B	chr1	244522450	245180184	657734
NKX2-1	chr14	30655666	30760432	104766
NOP56	chr20	2633054	2738860	105806
NPTX1	chr17	81318723	81429733	111010
PDYN	chr20	1958890	2074418	115528
PLD3	chr19	43118977	43251065	132088
PNPT1	chr2	55581213	55740997	159784
POU4F1	chr13	77774085	77879278	105193
PPP2R2B	chr5	147067041	147670861	603820
PRKCG	chr19	56908895	57037358	128463
PUM1	chr1	30733767	30968128	234361
SAMD9L	chr7	94322089	94440420	118331
SPTBN2	chr11	66628745	66775476	146731
STUB1	chr16	634299	736945	102646
TGM6	chr20	2361268	2513114	151846
THAP11	chr16	73588094	73689969	101875
TINF2	chr14	18388016	18490957	102941
TMEM240	chr1	919282	1025128	105846
TRPC3	chr4	125128529	125306098	177569
TTBK2	chr15	40495862	40777940	282078
Recessive ataxias
ANO10	chr3	43320170	43757182	437012
APTX	chr9	32853214	33091679	238465
ATCAY	chr19	3809054	3955606	146552
ATG5	chr6	107171310	107551953	380643
ATG7	chr3	11217260	11602969	385709
ATM	chr11	108180586	108426596	246010
ATP8A2	chr13	24531610	25289722	758112
CA8	chr8	60559460	60755474	196014
COA7	chr1	52516007	52629888	113881
COQ8A/ADCK3	chr1	226035448	226225910	190462
CWF19L1	chr10	101066556	101201936	135380
EXOSC5	chr19	44157608	44268583	110975
FLVCR1	chr1	212053255	212194367	141112
FXN	chr9	81159297	81302406	143109
FXN	chr17	1555452	1677532	122080
GDAP2	chr1	117822721	117988867	166146
GRID2	chr4	95580513	97175528	1595015
HARS1	chr5	141148432	141266741	118309
KCNJ10	chr1	159085718	159257239	171521
MRE11/MRE11A	chr11	94372612	94550925	178313
MTCL1	chr18	8818723	9045758	227035
OTUD4	chr4	148378230	148547987	169757
PIK3R5	chr17	8736067	8922877	186810
PITRM1	chr10	3088972	3224045	135073
PMPCA	chr9	148589971	148703102	113131
PNKP	chr19	52810019	52928488	118469
PRDX3	chr10	120013136	120124228	111092
RFC1	chr4	39207079	39386017	178938
RNF216	chr7	5687579	5949138	261559
RUBCN	chr3	200351254	200532103	180849
SACS	chr13	22445476	22690572	245096
SCYL1	chr11	65469279	65582904	113625
SETX	chr9	144425833	144619459	193626
SIL1	chr5	139422860	139869621	446761
SLC17A5	chr6	74720746	74882087	161341
SLC9A1	chr1	26888788	27058165	169377
SNX14	chr6	86672300	86860964	188664
SYNE1	chr6	153272981	153889113	362312
SYT14	chr1	209097693	209460005	146552
TDP1	chr14	84129135	84318965	189830
TDP2	chr6	24470363	24587323	116960
THG1L	chr5	158200432	158310460	110028
TPP1	chr11	6621236	6727915	106679
TTPA	chr8	63423126	63560623	137497
UBA5	chr3	135348939	135471679	122740
VLDLR	chr9	2574554	2712816	138262
VPS13D	chr1	11724166	12106190	382024
VPS41	chr7	38830029	39139445	309416
VWA3B	chr2	98495332	98821154	325822
WDR73	chr15	82341705	82456711	115006
WWOX	chr16	84105175	85318915	1213740
XRCC1	chr19	46314840	46452105	137265
X-linked ataxias
ABCB7	chrX	73434682	73640392	205710
ATP2B3	chrX	151741232	151906502	165270
FMR1	chrX	146126547	146263502	136955
Spastic ataxia (SPAX) disorders
CHP1	chr15	38987025	39138066	151041
COQ4	chr9	140479646	140591174	111528
KIF1C	chr17	4838274	4968727	130453
MARS2	chr2	198139049	198242078	103029
MTPAP	chr10	30290827	30455450	164623
NKX6-2	chr10	133682361	133785334	102973
VAMP1	chr12	6422621	6531325	108704
Episodic ataxia
CACNB4	chr2	36806208	36988148	181940
KCNA1	chr12	152234202	152601437	367235
SCN2A	chr2	4866952	4975267	108315
SLC1A3	chr5	165602325	165899581	297256
UBR4	chr1	18848062	19083778	235716
Joubert syndrome & related disorders
AHI1	chr6	136421820	136736019	314199
ARL13B	chr3	96628267	96802521	174254
ARMC9	chr2	231633034	231911312	278278
BBS1	chr11	66456845	66579844	122999
CBY1	chr22	39076820	39194047	117227
CC2D2A	chr4	15401777	15633443	231666
CEP290	chr12	87980894	88174041	193147
CEP41	chr7	131657487	131806164	148677
CPLANE1/ C5orf42	chr5	37306061	37549226	243165
INPP5E	chr9	148607963	148718937	110974
KIF7	chr15	87314719	87469009	154290
LAMA1	chr18	7052299	7328323	276024
MKKS	chr20	10394020	10527226	133206
MKS1	chr17	59023328	59137486	114158
NPHP1	chr2	110538676	110721429	182753
OFD1	chrX	13266177	13400791	134614
RPGRIP1L	chr16	59345985	59551771	205786
SUFU	chr10	103338959	103568575	229616
TCTN1	chr12	110541718	110677124	135406
TCTN2	chr12	123619981	123757267	137286
TCTN3	chr10	96492496	96623250	130754
TMEM138	chr11	61300952	61407819	106867
TMEM216	chr11	61331255	61437743	106488
TMEM231	chr16	81534994	81654515	119521
TMEM237	chr2	202050837	202174222	123385
TMEM67	chr8	94829829	94994262	164433
Pontocerebellar hypoplasia
ATAD3A	chr1	896666	1019189	122523
EXOSC3	chr9	37740689	37875168	134479
PRDM13	chr6	100730227	100839033	108806
RARS2	chr6	88672691	88848283	175592
SEPSECS	chr4	25051930	25192372	140442
SLC25A46	chr5	111198721	111322850	124129
TBC1D23	chr3	102916332	103080593	164261
TSEN54	chr17	76359426	76468101	108675
VPS53	chr17	341960	656192	314232
VRK1	chr14	90979172	91213549	234377
Leukodystrophy & other white matter disorders
AARS1	chr16	76012976	76150696	137720
AARS2	chr6	44082875	44197515	114640
ABCD1	chrX	151948519	152068419	119900
ACBD5	chr10	27175213	27322146	146933
AIMP1	chr4	109576616	109710528	133912
ALDH3A2	chr17	19546758	19684379	137621
CLCN2	chr3	187105451	187220918	115467
CLPP	chr19	6300432	6409144	108712
CSF1R	chr5	150539838	150699964	160126
CYP27A1	chr2	219218306	219351851	133545
DARS1	chr2	136300305	136480526	180221
DARS2	chr1	173132817	173266927	134110
EIF2B1	chr12	123569272	123682630	113358
EIF2B2	chr14	69162006	69271436	109430
EIF2B3	chr1	44671756	44908324	236568
EIF2B4	chr2	27356760	27462854	106094
EIF2B5	chr3	186894587	187005663	111076
ELOVL1	chr1	43183946	43288622	104676
GFAP	chr17	45707042	45819864	112822
HARS2	chr5	141166817	141274701	107884
LARS2	chr3	45354927	45621086	266159
LMNB1	chr5	127246579	127407028	160449
NOTCH1	chr9	148673532	148827907	154375
POLR3A	chr10	78788289	78948628	160339
POLR3B	chr12	106271061	106523832	252771
RARS1	chr5	168971242	169104094	132852
RNF220	chr1	44226114	44572650	346536
SOX10	chr22	38382308	38499038	116730
TUBB4A	chr19	6433817	6542345	108528
Mitochondrial disorders
mtDNA genome	chrM	1	16569	16568
ACO2	chr22	41897972	42057826	159854
COQ2	chr4	86541628	86665010	123382
COQ5	chr12	120442451	120573614	145974
COQ6	chr14	68107579	68220719	113140
COQ7	chr16	18948449	19060123	123382
COX20	chr1	244201921	244311362	131163
FBXL4	chr6	99992904	100172374	122122
FDXR	chr17	75704283	75814819	104728
GLRX5	chr14	89714196	89825402	111206
LETM1	chr4	1759954	1904630	144676
LRPPRC	chr2	43841557	44051354	128132
MGME1	chr20	17970141	18092263	106902
MSTO1	chr1	154698770	154803498	106016
MTFMT	chr15	62760917	62889049	111962
NDUFAF6	chr8	95970749	96291696	111674
NDUFS2	chr1	160284545	160401847	109441
NDUFS4	chr5	54338480	54561162	471325
NDUFS7	chr19	1303524	1415486	320947
NDUFS8	chr11	67984269	68090285	117302
NDUFV1	chr11	67550341	67657243	222682
NUBPL	chr14	25637212	26108537	113140
OPA1	chr3	196238743	196444453	205710
PDHA1	chrX	18876611	18994454	117843
PDSS1	chr10	26672732	26818706	145974
PMPCB	chr7	104561886	104693956	132070
POLG	chr15	87021132	87139694	118562
SDHA	chr5	159284	297721	138437
TOMM70	chr3	103018774	103156448	137674
TSFM	chr12	57701129	57826442	125313
TTC19	chr17	15852000	15997228	145228
TWNK/C10orf2	chr10	101820742	101927778	107036
WARS2	chr1	118994400	119203881	209481
WFS1	chr4	6193865	6326181	132316
Amyotrophic lateral sclerosis (ALS)
ALS2	chr2	202130871	202311871	181000
CHCHD10	chr22	24163028	24265165	102137
SIGMAR1	chr9	34603268	34706355	103087
SOD1	chr21	29977650	30086914	109264
SQSTM1	chr5	180311594	180442429	130835
VCP	chr9	35025243	35141804	116561
Complex cortical dysplasia
ADGRG1	chr16	63355855	63510172	154317
TUBB2A	chr6	2970886	3074765	103879
TUBB2B	chr6	3042680	3150130	107450
Neurodegeneration with brain iron accumulation (NBIA)
COASY	chr17	43368655	43473465	104810
CP	chr3	151863150	152022585	159435
PANK2	chr20	3869775	4010797	141022
PLA2G6	chr22	38524672	38729128	204456
Developmental and epileptic encephalopathy (DEE)
ATP6V0A1	chr17	43266042	43429769	163727
CACNA1E	chr1	180623103	181213498	590395
CAD	chr2	27209008	27335579	126571
GAD1	chr2	171240356	171388262	147906
KCNA2	chr1	110484881	110696401	211520
KCNQ2	chr20	65157874	65333556	175682
PIGS	chr17	29446006	29564419	118413
SCN1A	chr2	166392174	166656787	264613
SCN8A	chr12	51504441	51826384	321943
SNAP25	chr20	10211695	10400292	188597
STXBP1	chr9	139736361	139952982	216621
Progressive myoclonic epilepsy (PME)
CSTB	chr21	42078123	42181930	103807
EPM2A	chr6	146526801	146979078	452277
GOSR2	chr17	47734521	47886955	152434
NHLRC1	chr6	17942610	18044847	102237
PRICKLE1	chr12	42364615	42598154	233539
Aicardi-Goutières Syndrome
ADAR	chr1	153669177	153815158	145981
IFIH1	chr2	162673727	162825351	151624
RNASEH2B	chr13	50074699	50289086	214387
RNU7	chr2	179239469	179391751	152282
SAMHD1	chr20	38564579	38726186	161607
TREX1	chr3	48443816	48545650	101834
Dystonia
ATP1A3	chr19	44735945	44866859	130914
GCH1	chr14	48997235	49158020	160785
MECR	chr1	28985313	29123599	138286
PNKD	chr2	218706093	218882888	176795
PRRT2	chr16	30043548	30147732	104184
SLC2A1	chr1	42745821	42879363	133542
SPR	chr2	72850323	72955099	104776
TH	chr11	2203295	2311192	107897
Complex intellectual impairment & neurodevelopmental disorders
ABCA2	chr9	149191651	149313357	121706
ADGRB2	chr1	31534757	31672543	137786
AP1S2	chrX	15358728	15487845	129117
ATP1A1	chr1	116330738	116468331	137593
ATP2B2	chr3	10267333	10752299	484966
BCAS3	chr17	61496268	62311704	815436
BRAT1	chr7	2601326	2719288	117962
C12orf4	chr12	4444524	4595295	150771
CASK	chrX	40869852	41378471	508619
CCDC82	chr11	96308772	96445960	137188
CTBP1	chr4	1160608	1298880	138272
CTDP1	chr18	79903601	80079708	176107
CTNNB1	chr3	41160140	41325487	165347
DHPS	chr19	12750215	12856271	106056
DOCK3	chr3	50654905	51464618	809713
EBF3	chr10	130712552	130950245	237693
EP300	chr22	41517504	41705012	187508
FOXG1	chr14	22914720	23018210	103490
FRMD5	chr15	41628121	42052705	424584
GEMIN5	chr5	155371376	155522109	150733
GPT2	chr16	52631247	52778152	146905
IRF2BPL	chr14	71184286	71288439	104153
KCNN2	chr5	114518861	115059373	540512
KDM5C	chrX	52412553	52561686	149133
MAPK8IP3	chr16	1672031	1836596	164565
MED27	chr9	144016229	144343912	327683
MORC2	chr22	31338696	31482332	143636
NOVA2	chr19	48711166	48851472	140306
OPHN1	chrX	66425136	66917399	492263
PGAP1	chr2	197266688	197461457	194769
PTRH2	chr17	60493380	60626375	132995
RAB3GAP2	chr1	219337567	219561837	224270
RFXANK	chr19	19278778	19388413	109635
RORA	chr15	58241519	59082551	841032
SEC31A	chr4	86097772	86280385	182613
SHMT2	chr12	57147811	57253173	105362
SLC9A6	chrX	134232574	134405980	173406
SVBP	chr1	42627541	42737878	110337
SYNGAP1	chr6	33191023	33325052	134029
TECPR2	chr14	96548536	96788379	239843
TTI1	chr20	39657328	39807805	150477
UNC79	chr14	87515098	87985165	470067
UNC80	chr2	210201971	210530014	328043
USP8	chr15	48182488	48372500	190012
Neuronal ceroid lipofuscinosis
CLN5	chr13	76164301	76292777	128476
CLN6	chr15	65975741	66125904	150163
CLN8	chr8	1484446	1629837	145391
DNAJC5	chr20	65664973	65805880	140907
GRN	chr17	45149241	45257101	107860
Congenital disorder of glycosylation (CDG) & related disorders
ATP6AP2	chrX	39930934	40058194	127260
DHDDS	chr1	26220297	26359325	139028
NGLY1	chr3	25671799	25842805	171006
NUS1	chr6	118809707	118944963	135256
PMM2	chr16	8771584	8932071	160487
SRD5A3	chr4	58784370	58911238	126868
Peroxisomal disorders
ACOX1	chr17	76784659	76922601	137942
FAR1	chr11	13710976	13874650	163674
PEX10	chr1	1793554	1903387	109833
PEX16	chr11	46015593	46124739	109146
PEX2	chr8	77359691	77480386	120695
PEX3	chr6	144593215	144733024	139809
PEX6	chr6	42743003	42858304	115301
PEX7	chr6	137960745	138152113	191368
PHYH	chr10	13240859	13365465	124606
Sphingolipidoses
ARSA	chr22	51083297	51188670	105373
GALC	chr14	82008434	82264297	255863
GLB1	chr3	32948383	33148973	200590
HEXA	chr15	70107399	70243224	135825
HEXB	chr5	75070988	75253518	182530
NPC1	chr18	23650273	23831230	180957
NPC2	chr14	68635160	68753148	117988
Other metabolic disorders
BTD	chr3	15553660	15774629	220969
BCKDHB	chr6	81265054	81604668	339614
ATP7B	chr13	51095106	51276941	181835
ABHD12	chr20	25309832	25505939	196107
ALDH5A1	chr6	24314848	24457166	142318
APOB	chr2	20984648	21127293	142645
ARG1	chr6	132615292	132828380	213088
AUH	chr9	103329958	103578055	248097
OPA3	chr19	48304701	48479476	174775
DNAJC19	chr3	183735491	183841556	106065
CLPB	chr11	72161988	72411088	249100
SERAC1	chr6	159305719	159463664	157945
CTSA	chr20	47576642	47685315	108673
GBE1	chr3	81493135	81865065	371930
GPAA1	chr8	145193441	145297067	103626
GSS	chr20	36599086	36726682	127596
HIBCH	chr2	190629321	190883763	254442
L2HGDH	chr14	44393794	44568455	174661
MMACHC	chr1	45322667	45433433	110766
MTHFR	chr1	11279802	11400539	120737
MVK	chr12	109498154	109623017	124863
PAH	chr12	102747868	102969234	221366
PRPS1	chrX	106015192	106138758	123566
SAR1B	chr5	135076762	135224894	148132
SLC19A3	chr2	228116399	228250658	134259
SLC25A15	chr13	39958378	40081426	123048
SUOX	chr12	55914243	56023704	109461
MTTP	chr4	102828530	102989428	385709
Other genetic neurodegenerative disorders
AAAS	chr12	53223158	53340579	380643
ADPRS/ADPRHL2	chr1	35901768	36006812	105044
AGTPBP1	chr9	97647026	97942526	295500
ERCC4	chr16	13907393	14039586	132193
FBXO7	chr22	32888570	33012724	124154
FOLR1	chr11	72066099	72172864	106765
ITM2B	chr13	47402946	47533527	130581
LYST	chr1	235007714	235330243	322529
NOL3	chr16	72914447	73020029	105582
PRNP	chr20	4675586	4789179	113593
PSEN1	chr14	67291964	67479152	187188
SLC20A2	chr8	42636790	42859908	223118
SLC44A1	chr9	117369229	117663817	294588
SLC52A2	chr8	145452592	145579915	127323
TBCE	chr1	234670283	234898336	228053
UBTF	chr17	45008136	45124724	116588
Charcot-Marie-Tooth disease (CMT)
LRSAM1	chr9	139608436	139760406	151970
SH3TC2	chr5	149408484	149648008	239524
Other disorders
PAX6	chr11	31870592	32003767	133175
PCDH12	chr5	142419537	142545699	126162
TRAPPC11	chr4	186952463	187106791	154328
Role in neurologic disease not proven/uncertain
MMP8	chr11	102663966	102779211	115245
MYO19	chr17	37431386	37579188	147802
PLTP	chr20	47585116	47698212	113096
