# Supplementary material for: Targeted Long‐Read Sequencing as a Single Assay Improves the Diagnosis of Spastic‐Ataxia Disorders
Source: Ann Clin Transl Neurol. 2025 Feb 25;12(4):832–41. doi: 10.1002/acn3.70008 (PMC12040508; doi:10.1002/acn3.70008)
Supplement: Supplementary file 6 — Table S3. Average read length and coverage depth for spastic‐ataxia genes in individual participant samples. [file ACN3-12-832-s008.xlsx]

## Sheet: Sheet1
Sample ID	Number of reads	Average read length (bp)	Total number of bases (bp)	Average coverage
1	225239	12476	2810080041	55.2055
2	210495	12493.2	2629747168	51.6628
3	206948	12511.3	2589181952	50.8658
4	242906	13204.4	3207434449	63.0117
5	138058	13936.7	1924070819	37.7994
6	197584	12540.8	2477866318	48.679
7	394429	9372.26	3696693008	72.6235
8	359965	13466.1	4847323590	95.2282
9	279049	12664.9	3534123411	69.4297
10	116437	9876.67	1150009404	22.5925
11	236580	14299.8	3383058112	66.462
12	223722	12748.1	2852029197	56.0296
13	144744	12174.5	1762189949	34.6192
14	385620	5882.28	2268326565	44.5625
15	291686	10330.5	3013261624	59.1971
16	139509	11727.3	1636069544	32.1415
17	189159	11083.7	2096578968	41.1884
18	244728	11597.2	2838153462	55.757
19	131111	8736	1145385567	22.5017
20	600236	8533.95	5122382268	100.632
21	215905	12352.7	2667000052	52.3946
22	150367	10284.9	1546510817	30.382
23	206322	13004.9	2683193953	52.7128
24	154251	11192.3	1726428603	33.9166
25	250028	12444.7	3111526461	61.1276
26	313622	13259.2	4158362012	81.6932
27	135994	13971.4	1900024065	37.327
28	280273	14114.9	3956035273	77.7184
29	290118	14063	4079930120	80.1524
30	221921	10619.8	2356745989	46.2995
31	419054	9842.67	4124610792	81.0302
32	108979	11923.8	1299445188	25.5283
33	240779	6004.93	1445861570	28.4047
34	282903	5811.18	1644000988	32.2973
35	158493	13618.3	2158411940	42.4031
36	139884	11587	1620834632	31.8422
37	127790	14760.4	1886234365	37.0561
38	223974	15649.9	3505165747	68.8608
39	615353	6572.78	4044579346	79.4579
