# Supplementary material for: Targeted Long‐Read Sequencing as a Single Assay Improves the Diagnosis of Spastic‐Ataxia Disorders
Source: Ann Clin Transl Neurol. 2025 Feb 25;12(4):832–41. doi: 10.1002/acn3.70008 (PMC12040508; doi:10.1002/acn3.70008)
Supplement: Supplementary file 7 — Table S4. Average read length and coverage depth for mitochondrial DNA in individual participant samples. [file ACN3-12-832-s012.xlsx]

## Sheet: Sheet1
Sample ID	Mitochondrial DNA average coverage	Mitochondrial DNA average read length (bp)
1	237.807	2463.22
2	203.779	2137.56
3	190.157	2023.47
4	251.63	2125.29
5	153.656	1755.93
6	266.245	2158.78
7	435.459	2578.71
8	308.25	1761.89
9	380.674	2050.5
10	147.479	2092.1
11	422.626	1610.93
12	318.002	2349.13
13	180.103	2323.05
14	309.305	2025.15
15	217.613	1907.4
16	201.497	2394.24
17	139.009	1934.75
18	463.811	2650.56
19	105.976	2033.34
20	538.087	2252.38
21	303.856	2626.89
22	181.591	2602.73
23	233.061	2150.32
24	185.626	2230.14
25	235.279	1737.06
26	343.132	1640.78
27	165.412	1342.34
28	357.644	1259.46
29	487.611	2216.91
30	265.91	1996.37
31	349.793	1864.52
32	120.33	2456.22
33	203.172	2142.94
34	234.832	2055.32
35	174.669	2024.24
36	284.128	2554.28
37	180.505	2465.14
38	258.111	2044.04
39	406.54	2638.71
