# Supplementary material for: Targeted Long‐Read Sequencing as a Single Assay Improves the Diagnosis of Spastic‐Ataxia Disorders
Source: Ann Clin Transl Neurol. 2025 Feb 25;12(4):832–41. doi: 10.1002/acn3.70008 (PMC12040508; doi:10.1002/acn3.70008)
Supplement: Supplementary file 9 — Table S6. Variants of uncertain significance in participants without an identified causative/pathogenic variant. [file ACN3-12-832-s007.xlsx]

## Sheet: VUS_summary
ID	Gene	Variant	Consequence	Protein change	ACMG Classification
15	FGF14	(GAA)213 / (GAA)201 [biallelic expansion]	STR expansion	NA
16	GCH1	c.671A>G	Missense	p.Lys224Arg	PM1, PM2, PP1, PP2, PP5
	KCNA1	c.368G>A	Missense	p.Gly123Asp	PM2, PP2, PP3
	TTBK2	c.3485G>A	Missense	p.Arg1162His	PM2
17	PRRT2	c.649dup	Frameshift	p.Arg217ProfsTer8	PVS1, PS3, PP5
	SPTBN2	c.6250G>A	Missense	p.Glu2084Lys	PM2, BP4
18	NPTX1	c.579C>G	Missense	p.Asn193Lys	PM2, BP4
19	CACNA1A	c.5750A>T	Missense	p.Gln1917Leu	PM2
20	ITPR1	c.1132G>A	Missense	p.Gly378Ser	PM2
	KIF26B	c.6088G>A	Missense	p.Glu2030Lys	PM2, PP3
